# Supplementary material for: Investigating the role of perceived autonomy support in moderating the association between diabetes stigma and psychological and diabetes self-management outcomes among adults with type 2 diabetes in Ghana
Source: PLOS Glob Public Health. 2026 Feb 19;6(2):e0006027. doi: 10.1371/journal.pgph.0006027 (PMC12919806; doi:10.1371/journal.pgph.0006027)
Supplement: S1 Data — (XLSX) [file pgph.0006027.s002.xlsx]

## Sheet: Sheet1
dsmTotalAdjusted	insulin	stigTotalZscore	autonTotalZscore	marital_recode	education_recode	time_since_diagnosis_recode	age_recode	employment	gender	wc_ht_ratioZscore	income_recode	family_hist
7.5	No	0.118148	-0.191368	1	Up to senior high school	<5	<55	Employed (self, private or public)	Female	0.374875	1501-3000	Yes
8.33333	No	0.905104	0.419723	0	Up to senior high school	11-15	55-65	Not in the workforce (student, retired)	Female	0.403304	1501-3000	Yes
7.70833	Yes	-2.04598	0.114177	0	Up to JHS	11-15	>65	Not in the workforce (student, retired)	Female	1.33381	1501-3000	No
5.83333	No	-0.57044	-0.649685	0	Up to senior high school	>15	>65	Unemployed	Female	1.60507	1500 or less	No
6.66667	Yes	1.20021	0.114177	0	Up to JHS	>15	55-65	Employed (self, private or public)	Female	-0.0869967	1501-3000	Yes
8.95833	No	-1.06229	-2.33018	1	Up to JHS	<5	55-65	Employed (self, private or public)	Male	-0.455556	1501-3000	Yes
6.875	No	-0.47207	0.419723	1	Up to JHS	<5	55-65	Employed (self, private or public)	Male	-0.303248	1501-3000	Yes
8.75	Yes	-2.04598	1.33636	0	Up to JHS	<5	<55	Employed (self, private or public)	Female	-0.801008	>3000	No
8.54167	Yes	-2.04598	1.33636	0	Up to JHS	>15	<55	Unemployed	Female	-0.578693		Yes
6.45833	No	0.314887	0.572495	1	Up to senior high school	<5	<55	Employed (self, private or public)	Female	-0.557535	1500 or less	Yes
5	Yes	-0.3737	-0.955231	1	Up to JHS	>15	<55	Unemployed	Female	-0.845065	1500 or less	Yes
5.625	No	0.413256	-2.02464	0	No formal education	11-15	>65	Not in the workforce (student, retired)	Female	0.974299	1500 or less	No
6.875	No	-1.25903	1.18359	1	Up to senior high school	5-10	<55	Unemployed	Female	0.140338	>3000	Yes
8.125	Yes	-0.3737	0.419723	1	At least college	11-15	>65	Not in the workforce (student, retired)	Male	-0.865623	>3000	No
6.66667	Yes	-0.668809	0.26695	1	Up to JHS	>15	<55	Employed (self, private or public)	Male	-0.880371	1500 or less	Yes
5.625	Yes	0.216517	1.03081	0	Up to JHS	11-15	<55	Unemployed	Female	0.285761	1500 or less	Yes
4.61538	No	0.019778	-2.33018	1	Up to JHS	>15	55-65	Unemployed	Female	-0.027368	1500 or less	No
6.875	No	0.216517	0.419723	0	No formal education	11-15	55-65	Not in the workforce (student, retired)	Female	1.8972	1500 or less	No
5.41667	No	0.609996	-0.496913	1	Up to JHS	<5	<55	Employed (self, private or public)	Male	0.130325	1500 or less	Yes
8.75	No	0.511626	-3.55236	0	At least college	>15	>65	Not in the workforce (student, retired)	Female	-0.821398	>3000	Yes
7.70833	Yes	-1.06229	-3.55236	1	No formal education	>15	55-65	Unemployed	Female	-0.0650865	1500 or less	Yes
7.29167	No	0.708365	0.114177	0	Up to JHS	>15	55-65	Employed (self, private or public)	Female	-0.748774	1500 or less	Yes
6.25	No	-0.865548	0.114177	0	Up to JHS	<5	<55	Employed (self, private or public)	Female	0.554917	1500 or less	Yes
7.5	No	1.79043	-2.94127	1	At least college	>15	<55	Employed (self, private or public)	Male	-2.06179	>3000	Yes
6.875	Yes	2.18391	1.33636	1	Up to JHS	5-10	<55	Employed (self, private or public)	Male	-1.43219	>3000	No
6.45833	Yes	-0.767179	0.419723	1	Up to JHS	>15	55-65	Employed (self, private or public)	Male	0.517189	1500 or less	Yes
6.45833	No	0.806735	0.114177	1	No formal education	>15	>65	Unemployed	Female	0.76992	1500 or less	Yes
3.75	No	0.708365	-0.649685	0	Up to JHS	>15	>65	Not in the workforce (student, retired)	Female	1.8086	1500 or less	No
7.29167	No	1.98717	0.725268	1	Up to JHS	<5	55-65	Unemployed	Female	1.68987	1500 or less	Yes
7.70833	No	0.413256	-0.191368	1	Up to senior high school	5-10	<55	Employed (self, private or public)	Female	-0.406976	>3000	Yes
8.125	No	-0.47207	0.419723	0	Up to senior high school	>15	55-65	Employed (self, private or public)	Female	-0.462945	1500 or less	Yes
5.20833	No	0.314887	-0.0385952	1	Up to JHS	11-15	>65	Not in the workforce (student, retired)	Male	-0.360298	1500 or less	No
4.58333	Yes	1.98717	-1.71909	1	Up to JHS	>15	<55	Not in the workforce (student, retired)	Female	1.77789	>3000	Yes
6.45833	Yes	-0.767179	0.419723	1	Up to JHS	>15	55-65	Employed (self, private or public)	Female	-1.37283	1500 or less	Yes
5.77778	No	0.216517	0.572495	1	No formal education	>15	<55	Employed (self, private or public)	Female	-0.168442	1500 or less	Yes
5.83333	Yes	-0.0785916	-0.191368	0	Up to JHS	>15	>65	Not in the workforce (student, retired)	Female	0.591677	1500 or less	Yes
5.625	Yes	-0.47207	-0.649685	0	Up to JHS	5-10	<55	Unemployed	Female	-2.95823	1500 or less	Yes
9.16667	Yes	-1.06229	0.419723	1	No formal education	11-15	<55	Employed (self, private or public)	Female	0.506515	>3000	Yes
5.41667	No	-0.767179	0.725268	0	At least college	11-15	>65	Not in the workforce (student, retired)	Female	-0.375806	1501-3000	Yes
8.75	No	-1.6525	-3.55236	1	Up to JHS	<5	>65	Employed (self, private or public)	Male	-0.912584	1500 or less	No
6.66667	No	-1.55414	0.87804	0	Up to senior high school	<5	>65	Employed (self, private or public)	Male	-1.2218	1500 or less	No
7.29167	No	0.413256	-1.108	1	Up to JHS	<5	55-65	Not in the workforce (student, retired)	Female	1.69791	1501-3000	Yes
7.70833	Yes	0.314887	-0.802458	1	Up to JHS	11-15	<55	Employed (self, private or public)	Male	-1.04419	>3000	Yes
4.16667	No	0.905104	-2.17741	1	No formal education	11-15	>65	Employed (self, private or public)	Female	1.93663	1500 or less	Yes
7.70833	No	-0.47207	0.26695	1	Up to JHS	11-15	<55	Employed (self, private or public)	Male	-0.409312	>3000	Yes
7.70833	Yes	1.98717	0.114177	1	Up to JHS	>15	<55	Unemployed	Female	0.469137	1500 or less	Yes
5.83333	No	0.905104	0.419723	1	Up to JHS	>15	<55	Employed (self, private or public)	Female	-0.0302337	>3000	Yes
6.45833	No	-1.94761	1.18359	1	At least college	11-15	>65	Not in the workforce (student, retired)	Male	0.276078	1500 or less	No
6.25	No	0.216517	-1.26078	0	Up to JHS	>15	>65	Not in the workforce (student, retired)	Female	0.262649	1500 or less	Yes
7.70833	Yes	-0.57044	-0.191368	1	Up to JHS	11-15	55-65	Employed (self, private or public)	Female	-0.47803	1501-3000	Yes
9.16667	No	-0.767179	1.33636	1	Up to JHS	>15	55-65	Unemployed	Female	0.384465	1500 or less	Yes
7.91667	Yes	0.118148	0.419723	1	Up to senior high school	11-15	55-65	Unemployed	Female	-1.34125	1500 or less	Yes
6.875	No	1.00347	-0.191368	1	Up to senior high school	<5	<55	Employed (self, private or public)	Female	0.000842214	1500 or less	No
7.5	No	-1.45577	0.419723	1	Up to JHS	11-15	<55	Unemployed	Female	0.480524	1500 or less	Yes
6.45833	Yes	-0.3737	0.87804	1	Up to JHS	>15	>65	Unemployed	Female	0.969442	1500 or less	Yes
5.41667	Yes	0.413256	-0.34414	0	Up to JHS	>15	55-65	Unemployed	Female	0.75312	1500 or less	Yes
6.25	Yes	0.413256	-1.56632	1	Up to JHS	<5	<55	Employed (self, private or public)	Female	-0.00718029	1500 or less	Yes
6.66667	No	0.019778	1.03081	0	At least college	11-15	55-65	Not in the workforce (student, retired)	Female	-0.00860558	1500 or less	Yes
4.79167	No	0.118148	-0.0385952	0	Up to JHS	>15	>65	Not in the workforce (student, retired)	Female	1.1865	1501-3000	Yes
8.33333	Yes	2.28228	1.33636	0	Up to JHS	<5	<55	Employed (self, private or public)	Male	-1.37886	1500 or less	Yes
9.375	No	-1.75087	0.26695	0	Up to JHS	11-15	>65	Not in the workforce (student, retired)	Female	-0.621724	1500 or less	Yes
5.20833	No	0.905104	-0.0385952	0	Up to JHS	>15	<55	Employed (self, private or public)	Female	-1.06472	1501-3000	Yes
7.70833	Yes	0.708365	0.419723	1	At least college	5-10	>65	Not in the workforce (student, retired)	Female	-0.175412	1501-3000	Yes
4.79167	Yes	1.69206	0.572495	1	At least college	11-15	<55	Unemployed	Female	-1.34125	1500 or less	Yes
8.75	Yes	-0.0785916	1.18359	1	Up to senior high school	11-15	>65	Employed (self, private or public)	Male	-0.825021	1501-3000	Yes
8.125	No	-1.75087	0.725268	1	No formal education	11-15	55-65	Not in the workforce (student, retired)	Female	1.59478	1500 or less	Yes
7.29167	No	2.18391	0.87804	0	Up to senior high school	11-15	<55	Unemployed	Male	-1.04763	1500 or less	Yes
5.20833	No		0.419723	0	At least college	5-10	>65	Not in the workforce (student, retired)	Female	-0.196534	1500 or less	Yes
5.41667	No	0.216517	0.114177	1	Up to JHS	<5	55-65	Employed (self, private or public)	Male	-0.0596328	1500 or less	No
5	No	0.118148	-0.802458	0	No formal education	>15	55-65	Employed (self, private or public)	Female	0.151717	1500 or less	Yes
6.45833	No	-0.668809	-0.0385952	0	Up to JHS	>15	>65	Unemployed	Female	0.336739	1501-3000	No
7.70833	Yes	-0.963918	0.572495	1	Up to JHS	>15	55-65	Employed (self, private or public)	Female	0.159092	>3000	Yes
6.45833	No	2.08554	0.419723	0	Up to senior high school	>15	<55	Employed (self, private or public)	Female	0.331089	1500 or less	No
8.54167	No	-0.767179	-0.34414	1	Up to JHS	>15	55-65	Not in the workforce (student, retired)	Female	0.435479	1500 or less	Yes
6.45833	Yes	0.806735	-0.802458	0	Up to senior high school	5-10	>65	Employed (self, private or public)	Male	-2.01113	1500 or less	No
7.91667	No	0.609996	0.419723	1	Up to JHS	<5	<55	Employed (self, private or public)	Female	0.123642	1500 or less	Yes
7.29167	No	0.118148	0.572495	0	Up to JHS	>15	<55	Employed (self, private or public)	Female	-0.776839	1500 or less	Yes
8.54167	No	-0.865548	0.419723	0	Up to JHS	>15	<55	Unemployed	Female	-0.474283	1500 or less	Yes
6.875	Yes	1.59369	-1.41355	1	Up to senior high school	>15	<55	Unemployed	Female	-0.0645993	1501-3000	Yes
9.375	Yes	-0.47207	0.26695	1	Up to JHS	>15	<55	Employed (self, private or public)	Female	1.46635	1500 or less	Yes
7.29167	No	-0.767179	0.26695	0	Up to JHS	5-10	55-65	Unemployed	Female	-0.341024	1500 or less	Yes
5	No	2.57739	0.419723	0	Up to JHS	<5	<55	Employed (self, private or public)	Female	0.215109	1500 or less	No
5.625	No	0.609996	-1.71909	1	Up to senior high school	>15	>65	Not in the workforce (student, retired)	Female	-1.10181	1500 or less	Yes
8.75	No	0.708365	-0.955231	0	Up to senior high school	11-15	<55	Employed (self, private or public)	Female	1.1081	1501-3000	Yes
6.25	No	0.609996	0.114177	0	Up to JHS	11-15	>65	Not in the workforce (student, retired)	Female	0.028899	1500 or less	Yes
4.79167	No	0.413256	-0.34414	1	Up to JHS	5-10	55-65	Employed (self, private or public)	Female	0.540132	1500 or less	Yes
8.33333	Yes	-1.06229	0.572495	1	Up to JHS	<5	55-65	Employed (self, private or public)	Female	-0.154463	1500 or less	Yes
7.29167	Yes	0.413256	-0.34414	1	Up to JHS	5-10	>65	Employed (self, private or public)	Male	0.278314	1500 or less	Yes
7.91667	Yes	-0.275331	0.87804	1	Up to JHS	11-15	>65	Employed (self, private or public)	Male	0.834808	>3000	Yes
8.125	Yes	-0.57044	1.33636	1	Up to JHS	>15	55-65	Employed (self, private or public)	Female	-0.037138	1501-3000	Yes
5	No	0.314887	-2.02464	0	Up to JHS	>15	>65	Not in the workforce (student, retired)	Female	1.38979	>3000	No
4.79167	No	-0.668809	-0.802458	0	Up to JHS	11-15	<55	Employed (self, private or public)	Female	-0.565859	1500 or less	Yes
8.95833	No	-0.176961	0.419723	0	Up to JHS	>15	>65	Unemployed	Female	0.449547	1501-3000	Yes
6.45833	No	-1.6525	0.725268	1	Up to JHS	<5	<55	Employed (self, private or public)	Female	0.970811	1501-3000	No
5.20833	Yes	0.905104	-1.56632	1	Up to JHS	>15	<55	Unemployed	Female	1.1393	1500 or less	Yes
6.66667	No	0.216517	-0.0385952	0	Up to JHS	5-10	>65	Not in the workforce (student, retired)	Male	0.738173	1501-3000	Yes
5.625	No	0.314887	-1.56632	1	At least college	5-10	>65	Not in the workforce (student, retired)	Male	-0.349713	1500 or less	No
6.875	No	-1.06229	1.33636	1	At least college	5-10	55-65	Not in the workforce (student, retired)	Male	-0.164677	>3000	Yes
7.08333	No	-0.47207	0.419723	0	Up to JHS	>15	>65	Employed (self, private or public)	Female	-0.0909659	1500 or less	Yes
6.45833	No	0.019778	0.114177	0	Up to JHS	<5	55-65	Not in the workforce (student, retired)	Female	0.59188	1500 or less	Yes
6.66667	Yes	0.216517	0.419723	0	Up to senior high school	<5	<55	Employed (self, private or public)	Female	-0.698249	1501-3000	Yes
6.66667	No	-0.3737	0.419723	1	Up to JHS	11-15	<55	Employed (self, private or public)	Female	0.732479	1500 or less	Yes
6.66667	No	0.708365	-0.955231	0	Up to JHS	5-10	<55	Employed (self, private or public)	Female	0.517601	1501-3000	Yes
6.04167	No	0.216517	-1.108	1	Up to JHS	>15	55-65	Employed (self, private or public)	Female	0.727103	1500 or less	Yes
8.33333	No	0.118148	-0.649685	1	At least college	<5	>65	Not in the workforce (student, retired)	Male	0.493963	1501-3000	Yes
8.125	Yes	0.216517	0.26695	1	Up to JHS	>15	55-65	Employed (self, private or public)	Female	1.52965	1500 or less	Yes
4.375	No	2.77413	0.26695	0	Up to JHS	5-10	<55	Employed (self, private or public)	Female	0.0460307	1500 or less	Yes
7.08333	No	0.413256	-0.649685	1	Up to JHS	<5	<55	Employed (self, private or public)	Female	-0.409694	1501-3000	No
6.45833	No	0.905104	-0.191368	1	Up to JHS	<5	<55	Employed (self, private or public)	Male	0.108193	1500 or less	Yes
6.44444	Yes	-0.865548	0.572495	1	Up to JHS	>15	>65	Employed (self, private or public)	Male	-0.415664	1500 or less	Yes
7.70833	No	-1.6525	1.18359	1	Up to JHS	11-15	<55	Employed (self, private or public)	Male	-0.445582	1500 or less	Yes
7.08333	Yes	0.413256	-0.649685	1	Up to JHS	11-15	55-65	Employed (self, private or public)	Male	-1.47726	1500 or less	No
8.75	No	-0.47207	0.419723	1	Up to JHS	>15	55-65	Employed (self, private or public)	Male	-1.12481	1501-3000	Yes
8.75	Yes	1.29858	0.725268	1	Up to JHS	11-15	<55	Unemployed	Male	-2.577	1501-3000	Yes
5.41667	Yes	0.609996	0.572495	1	Up to JHS	5-10	55-65	Employed (self, private or public)	Male	-1.14663	1501-3000	Yes
6.45833	No	-1.55414	-0.191368	1	Up to JHS	11-15	55-65	Unemployed	Male	-0.683003	1500 or less	Yes
8.33333	No	-1.3574	1.03081	1	Up to JHS	>15	<55	Employed (self, private or public)	Female	1.53689	1500 or less	Yes
5.625	Yes	0.216517	-0.955231	0	Up to JHS	5-10	>65	Not in the workforce (student, retired)	Female	-0.681548	1500 or less	Yes
10	No	-0.865548	0.87804	1	At least college	>15	55-65	Not in the workforce (student, retired)	Female	-0.27305	1501-3000	No
8.75	No	0.314887	0.572495	1	At least college	5-10	<55	Employed (self, private or public)	Female	1.6426	1501-3000	Yes
8.54167	No	-1.84924	-0.802458	0	Up to JHS	5-10	>65	Not in the workforce (student, retired)	Female	0.733095	>3000	Yes
6.875	No	-0.47207	-0.802458	1	Up to JHS	11-15	<55	Employed (self, private or public)	Female	0.291647	1501-3000	Yes
6.04167	Yes	-0.0785916	-0.802458	1	Up to JHS	5-10	55-65	Unemployed	Female	0.0743818	1500 or less	No
8.33333	No	0.216517	-0.802458	1	No formal education	5-10	55-65	Employed (self, private or public)	Female	1.09848	1501-3000	No
4.58333	Yes	-0.0785916	0.26695	1	Up to JHS	>15	>65	Unemployed	Female	1.56095	1500 or less	Yes
7.08333	No	0.708365	0.114177	0	Up to JHS	11-15	>65	Not in the workforce (student, retired)	Female	0.5628	1500 or less	Yes
7.08333	No	0.806735	0.87804	0	Up to JHS	5-10	55-65	Employed (self, private or public)	Female	-0.673271	1500 or less	No
6.66667	No	0.806735	1.03081	0	No formal education	<5	<55	Employed (self, private or public)	Female	0.560054	1500 or less	Yes
7.5	Yes	1.49532	1.03081	1	Up to JHS	11-15	<55	Employed (self, private or public)	Female	1.56847	1501-3000	Yes
6.25	No	0.314887	-0.191368	1	Up to JHS	>15	>65	Not in the workforce (student, retired)	Female	-1.21	1500 or less	Yes
4.79167	No	0.511626	-0.955231	1	Up to JHS	>15	<55	Employed (self, private or public)	Female	-1.19465	1500 or less	Yes
7.70833	No	-1.75087	1.18359	1	Up to JHS	11-15	55-65	Employed (self, private or public)	Female	0.525405	1501-3000	Yes
9.375	Yes	0.216517	0.572495	0	Up to senior high school	11-15	>65	Not in the workforce (student, retired)	Female	-1.35482	1500 or less	Yes
6.875	Yes	-0.57044	-0.0385952	1	Up to JHS	<5	<55	Unemployed	Female	-1.66997	1501-3000	No
7.70833	No	0.609996	-0.802458	1	At least college	>15	>65	Employed (self, private or public)	Male	-0.98403	>3000	Yes
7.70833	No	-1.25903	-2.33018	0	At least college	>15	55-65	Employed (self, private or public)	Male	-0.450434	1501-3000	Yes
8.125	No	-1.6525	0.419723	1	Up to JHS	>15	>65	Unemployed	Male	0.337486	1500 or less	Yes
5.625	No	-0.767179	0.419723	1	At least college	>15	>65	Not in the workforce (student, retired)	Male	-0.128698	1500 or less	Yes
5.83333	Yes	-1.3574	0.26695	1	Up to JHS	11-15	55-65	Employed (self, private or public)	Female	1.69791	1500 or less	Yes
8.33333	Yes	-0.47207	1.03081	1	Up to JHS	>15	55-65	Employed (self, private or public)	Female	0.757216	1500 or less	Yes
3.75	No	0.609996	-1.26078	1	Up to JHS	>15	<55	Unemployed	Female	0.485401	1500 or less	Yes
10	Yes	-0.47207	1.18359	0	Up to senior high school	>15	55-65	Not in the workforce (student, retired)	Male	0.727103	1501-3000	Yes
5.83333	No	0.905104	1.03081	0	At least college	5-10	<55	Unemployed	Male	-0.967744	1500 or less	Yes
8.22222	Yes	0.216517	0.419723	1	Up to JHS	5-10	<55	Employed (self, private or public)	Female	0.0960782	1500 or less	Yes
8.95833	Yes	0.019778	0.419723	1	Up to JHS	<5	<55	Unemployed	Female	-2.25732	1500 or less	Yes
6.25	Yes	-0.47207	0.26695	0	Up to senior high school	>15	>65	Unemployed	Male	-0.304572	1501-3000	No
6.45833	No	0.314887	0.26695	1	At least college	<5	55-65	Employed (self, private or public)	Male	-1.22332	1501-3000	Yes
6.875	No	-0.668809	1.18359	1	Up to senior high school	5-10	<55	Employed (self, private or public)	Male	-0.901889	1501-3000	No
6.04167	No	0.511626	-0.496913	1	At least college	11-15	>65	Not in the workforce (student, retired)	Female	-0.478276	>3000	Yes
8.75	Yes	-0.3737	1.18359	1	Up to JHS	11-15	>65	Unemployed	Female	0.51062		No
7.70833	No	-0.47207	0.26695	0	Up to JHS	5-10	>65	Employed (self, private or public)	Male	-1.79889	1500 or less	No
5.83333	No	0.806735	-0.0385952	1	Up to senior high school	<5	>65	Not in the workforce (student, retired)	Male	0.612493	1500 or less	Yes
6.66667	No	-0.3737	-0.34414	0	Up to JHS	<5	<55	Employed (self, private or public)	Female	-1.76608	1501-3000	Yes
7.29167	Yes	0.609996	0.114177	0	Up to senior high school	11-15	55-65	Employed (self, private or public)	Male	0.17405	1501-3000	Yes
6.45833	No	0.413256	-0.955231	1	Up to JHS	5-10	>65	Not in the workforce (student, retired)	Male	-0.781924	1500 or less	Yes
7.29167	No	0.609996	-0.34414	0	Up to JHS	11-15	>65	Not in the workforce (student, retired)	Female	0.488232	1500 or less	Yes
9.16667	No	0.905104	0.419723	1	Up to JHS	<5	<55	Employed (self, private or public)	Female	-1.17896	>3000	No
7.29167	Yes	-0.767179	-0.955231	0	Up to senior high school	>15	55-65	Unemployed	Female	0.431591	1500 or less	Yes
7.70833	Yes	-1.55414	1.33636	0	Up to JHS	5-10	55-65	Not in the workforce (student, retired)	Female	0.421433	1500 or less	Yes
7.29167	No	-2.04598	1.33636	1	Up to senior high school	>15	>65	Not in the workforce (student, retired)	Male	2.09788	1501-3000	Yes
6.25	Yes	0.905104	-0.496913	0	At least college	11-15	55-65	Employed (self, private or public)	Male	-0.102293	>3000	Yes
7.29167	No	0.413256	0.26695	1	At least college	>15	<55	Employed (self, private or public)	Male	-1.03314	1501-3000	Yes
6.875	No	0.019778	-0.191368	1	Up to senior high school	<5	<55	Employed (self, private or public)	Male	0.0130847	>3000	Yes
8.54167	Yes	-0.176961	-2.17741	1	Up to JHS	>15	>65	Not in the workforce (student, retired)	Male	-1.24223	>3000	Yes
7.91667	No	-1.55414	0.114177	1	No formal education	>15	55-65	Employed (self, private or public)	Female	1.18239	1501-3000	No
7.70833	No	-0.176961	0.725268	1	Up to senior high school	5-10	<55	Unemployed	Female	2.94287	1501-3000	Yes
7.70833	No	0.118148	0.419723	0	Up to JHS	<5	55-65	Employed (self, private or public)	Female	-0.556986	1500 or less	Yes
9.79167	No	-2.14435	1.33636	1	At least college	11-15	<55	Employed (self, private or public)	Male	-0.941822	>3000	Yes
8.125	No	2.38065	0.419723	0	Up to JHS	11-15	<55	Employed (self, private or public)	Female	-0.753469	1500 or less	Yes
8.33333	No	0.019778	-1.87187	0	Up to JHS	>15	>65	Employed (self, private or public)	Female	-0.242727	1500 or less	Yes
7.5	No	-0.3737	0.725268	0	Up to JHS	>15	55-65	Employed (self, private or public)	Female	0.661512	1500 or less	Yes
6.45833	No	-0.668809	-1.71909	1	At least college	5-10	>65	Not in the workforce (student, retired)	Female	1.12056	>3000	Yes
6.25	No	-0.963918	0.87804	0	Up to JHS	>15	55-65	Employed (self, private or public)	Female	1.0016	1501-3000	Yes
8.125	No	0.019778	1.03081	0	Up to JHS	11-15	55-65	Employed (self, private or public)	Female	0.22757	1500 or less	No
6.66667	Yes	1.00347	-0.0385952	0	Up to senior high school	>15	55-65	Employed (self, private or public)	Female	-0.116111	1500 or less	Yes
8.125	No	0.609996	-0.496913	0	Up to JHS	11-15	55-65	Unemployed	Female	-0.534946	1500 or less	No
6.44444	Yes	1.10184	1.33636	1	Up to JHS	>15	<55	Employed (self, private or public)	Female	-0.180837	1500 or less	Yes
3.33333	Yes	0.019778	-0.649685	1	Up to JHS	11-15	<55	Employed (self, private or public)	Female	0.540132	1501-3000	Yes
7.29167	No	1.20021	1.18359	1	Up to JHS	>15	>65	Unemployed	Female	1.21767	1500 or less	Yes
7.5	No	0.019778	0.87804	1	At least college	5-10	55-65	Not in the workforce (student, retired)	Female	-0.0330055	1501-3000	Yes
6.45833	No	0.413256	0.87804	1	Up to senior high school	>15	<55	Unemployed	Female	0.516317	1501-3000	Yes
6.66667	No	0.019778	-0.0385952	1	Up to JHS	>15	>65	Employed (self, private or public)	Male	-1.20359	1500 or less	Yes
7.08333	Yes	-0.3737	0.419723	0	Up to JHS	>15	55-65	Unemployed	Female	-2.59551	1500 or less	No
5.83333	Yes	-1.94761	0.114177	0	No formal education	>15	>65	Not in the workforce (student, retired)	Female	-0.0955407	1500 or less	Yes
8.54167	No	0.314887	-0.191368	1	No formal education	>15	>65	Employed (self, private or public)	Male	0.547369	1500 or less	Yes
6.45833	Yes	-0.865548	-0.649685	0	Up to JHS	>15	<55	Employed (self, private or public)	Male	-0.652943	1500 or less	Yes
8.54167	No	0.609996	-0.0385952	1	At least college	<5	<55	Employed (self, private or public)	Female	1.25201	>3000	Yes
7.08333	Yes	0.413256	0.419723	0	Up to JHS	<5	<55	Employed (self, private or public)	Male	-0.00948638	>3000	Yes
8.33333	Yes	0.216517	1.33636	0	No formal education	>15	>65	Not in the workforce (student, retired)	Female	2.4774	1500 or less	Yes
8.54167	Yes	1.20021	0.725268	0	Up to JHS	>15	<55	Unemployed	Female	0.974299	1500 or less	Yes
